# Supplementary material for: Extremely Rare Flavonoid Glycosides Identified in the Stems of Ephedra gerardiana by HPLC-MS and Their Antioxidant Activity
Source: Int J Mol Sci. 2025 Mar 27;26(7):3097. doi: 10.3390/ijms26073097 (PMC11989176; doi:10.3390/ijms26073097)
Supplement: Supplementary file 1 [file ijms-26-03097-s001.zip]

Archive with 1 entries (1 files):
- ijms-3538100-supplementary.pdf
